# Supplementary material for: New Aspects of the Antioxidant Activity of Glycyrrhizin Revealed by the CIDNP Technique
Source: Antioxidants (Basel). 2022 Aug 17;11(8):1591. doi: 10.3390/antiox11081591 (PMC9405345; doi:10.3390/antiox11081591)
Supplement: Supplementary file 1 [file antioxidants-11-01591-s001.zip]

Archive with 1 entries (1 files):
- antioxidants-1840685-supplementary.pdf
